# Supplementary material for: Discovery of Novel Thiosemicarbazides Containing 1,3,5-Triazines Derivatives as Potential Synergists against Fluconazole-Resistant Candida albicans
Source: Pharmaceutics. 2022 Oct 29;14(11):2334. doi: 10.3390/pharmaceutics14112334 (PMC9693882; doi:10.3390/pharmaceutics14112334)
Supplement: Supplementary file 1 [file pharmaceutics-14-02334-s001.zip]

Archive with 1 entries (1 files):
- pharmaceutics-1898767-supplementary.pdf
